# Supplementary material for: Transcriptional responses of wheat roots inoculated with Arthrobacter nitroguajacolicus to salt stress
Source: Sci Rep. 2019 Feb 11;9:1792. doi: 10.1038/s41598-018-38398-2 (PMC6370872; doi:10.1038/s41598-018-38398-2)
Supplement: Supplementary file 2 — Supplementary 6 [file 41598_2018_38398_MOESM2_ESM.xls]

## Sheet: KEGG_PATHWAY
##Databases: KEGG PATHWAY, Gene Ontology
Phenylpropanoid biosynthesis	KEGG PATHWAY	osa00940	6	125	0.000166116863905	0.00458482544377	TRIAE_CS42_2BL_TGACv1_130522_AA0412840|TRIAE_CS42_2BL_TGACv1_130522_AA0412840.1|TRIAE_CS42_7DL_TGACv1_603379_AA1982260|TRIAE_CS42_7DL_TGACv1_603379_AA1982260.2|TRIAE_CS42_7DL_TGACv1_603379_AA1982260|TRIAE_CS42_7DL_TGACv1_603379_AA1982260.1|TRIAE_CS42_3AL_TGACv1_194329_AA0631150|TRIAE_CS42_3AL_TGACv1_194329_AA0631150.1|TRIAE_CS42_3AL_TGACv1_194329_AA0631150|TRIAE_CS42_3AL_TGACv1_194329_AA0631150.2…	http://www.genome.jp/kegg-bin/show_pathway?osa00940/osa:4337482%09red/osa:4339188%09red/osa:4341249%09red
Porphyrin and chlorophyll metabolism	KEGG PATHWAY	osa00860	3	37	0.00200945500481	0.00721979134667	TRIAE_CS42_7DS_TGACv1_622612_AA2042560|TRIAE_CS42_7DS_TGACv1_622612_AA2042560.1|TRIAE_CS42_7DS_TGACv1_622612_AA2042560|TRIAE_CS42_7DS_TGACv1_622612_AA2042560.3|TRIAE_CS42_7DS_TGACv1_622612_AA2042560|TRIAE_CS42_7DS_TGACv1_622612_AA2042560.2	http://www.genome.jp/kegg-bin/show_pathway?osa00860/osa:4325761%09red
Stilbenoid, diarylheptanoid and gingerol biosynthesis	KEGG PATHWAY	osa00945	2	12	0.00340920430146	0.0112016712762	TRIAE_CS42_3AL_TGACv1_194329_AA0631150|TRIAE_CS42_3AL_TGACv1_194329_AA0631150.1|TRIAE_CS42_3AL_TGACv1_194329_AA0631150|TRIAE_CS42_3AL_TGACv1_194329_AA0631150.2	http://www.genome.jp/kegg-bin/show_pathway?osa00945/osa:4339188%09red
Cysteine and methionine metabolism	KEGG PATHWAY	osa00270	4	96	0.00359628705035	0.0115415723942	TRIAE_CS42_4BS_TGACv1_328755_AA1093170|TRIAE_CS42_4BS_TGACv1_328755_AA1093170.1|TRIAE_CS42_3DL_TGACv1_250086_AA0862000|TRIAE_CS42_3DL_TGACv1_250086_AA0862000.1|TRIAE_CS42_4DL_TGACv1_343385_AA1133850|TRIAE_CS42_4DL_TGACv1_343385_AA1133850.1|TRIAE_CS42_4BS_TGACv1_328755_AA1093170|TRIAE_CS42_4BS_TGACv1_328755_AA1093170.2	http://www.genome.jp/kegg-bin/show_pathway?osa00270/osa:4350083%09red/osa:4324713%09red/osa:4332095%09red
Flavonoid biosynthesis	KEGG PATHWAY	osa00941	2	18	0.00694715042686	0.0208414512806	TRIAE_CS42_3AL_TGACv1_194329_AA0631150|TRIAE_CS42_3AL_TGACv1_194329_AA0631150.1|TRIAE_CS42_3AL_TGACv1_194329_AA0631150|TRIAE_CS42_3AL_TGACv1_194329_AA0631150.2	http://www.genome.jp/kegg-bin/show_pathway?osa00941/osa:4339188%09red
Phosphatidylinositol signaling system	KEGG PATHWAY	osa04070	2	43	0.0327338485188	0.071702715803	TRIAE_CS42_3B_TGACv1_224708_AA0800320|TRIAE_CS42_3B_TGACv1_224708_AA0800320.2|TRIAE_CS42_3B_TGACv1_224708_AA0800320|TRIAE_CS42_3B_TGACv1_224708_AA0800320.1	http://www.genome.jp/kegg-bin/show_pathway?osa04070/osa:4326903%09red
Glycerolipid metabolism	KEGG PATHWAY	osa00561	2	46	0.0368520229968	0.0782396795933	TRIAE_CS42_4DS_TGACv1_362267_AA1178360|TRIAE_CS42_4DS_TGACv1_362267_AA1178360.1|TRIAE_CS42_4BS_TGACv1_328754_AA1093150|TRIAE_CS42_4BS_TGACv1_328754_AA1093150.1	http://www.genome.jp/kegg-bin/show_pathway?osa00561/osa:4345212%09red
Biosynthesis of secondary metabolites	KEGG PATHWAY	osa01110	10	848	0.040890583177	0.0854984920974	TRIAE_CS42_2BL_TGACv1_130522_AA0412840|TRIAE_CS42_2BL_TGACv1_130522_AA0412840.1|TRIAE_CS42_7DL_TGACv1_603379_AA1982260|TRIAE_CS42_7DL_TGACv1_603379_AA1982260.2|TRIAE_CS42_7DL_TGACv1_603379_AA1982260|TRIAE_CS42_7DL_TGACv1_603379_AA1982260.1|TRIAE_CS42_3AL_TGACv1_194329_AA0631150|TRIAE_CS42_3AL_TGACv1_194329_AA0631150.1|TRIAE_CS42_4DL_TGACv1_343385_AA1133850|TRIAE_CS42_4DL_TGACv1_343385_AA1133850.1…	http://www.genome.jp/kegg-bin/show_pathway?osa01110/osa:4337482%09red/osa:4341249%09red/osa:4332095%09red/osa:4324713%09red/osa:4331255%09red/osa:4339188%09red/osa:4335756%09red
Metabolic pathways	KEGG PATHWAY	osa01100	14	1573	0.115936909171	0.207783032021	TRIAE_CS42_2BL_TGACv1_130522_AA0412840|TRIAE_CS42_2BL_TGACv1_130522_AA0412840.1|TRIAE_CS42_7DL_TGACv1_603379_AA1982260|TRIAE_CS42_7DL_TGACv1_603379_AA1982260.2|TRIAE_CS42_7DL_TGACv1_603379_AA1982260|TRIAE_CS42_7DL_TGACv1_603379_AA1982260.1|TRIAE_CS42_3AL_TGACv1_194329_AA0631150|TRIAE_CS42_3AL_TGACv1_194329_AA0631150.1|TRIAE_CS42_4DL_TGACv1_343385_AA1133850|TRIAE_CS42_4DL_TGACv1_343385_AA1133850.1…	http://www.genome.jp/kegg-bin/show_pathway?osa01100/osa:4350083%09red/osa:4337482%09red/osa:4341249%09red/osa:4345212%09red/osa:4332095%09red/osa:4324713%09red/osa:4331255%09red/osa:4339188%09red/osa:4335756%09red
Plant-pathogen interaction	KEGG PATHWAY	osa04626	2	112	0.162320268178	0.283546797576	TRIAE_CS42_3B_TGACv1_224708_AA0800320|TRIAE_CS42_3B_TGACv1_224708_AA0800320.2|TRIAE_CS42_3B_TGACv1_224708_AA0800320|TRIAE_CS42_3B_TGACv1_224708_AA0800320.1	http://www.genome.jp/kegg-bin/show_pathway?osa04626/osa:4326903%09red
Ascorbate and aldarate metabolism	KEGG PATHWAY	osa00053	1	37	0.214748078467	0.357051022029	TRIAE_CS42_2BL_TGACv1_130399_AA0410390|TRIAE_CS42_2BL_TGACv1_130399_AA0410390.1	http://www.genome.jp/kegg-bin/show_pathway?osa00053/osa:4335896%09red
Phenylalanine, tyrosine and tryptophan biosynthesis	KEGG PATHWAY	osa00400	1	42	0.239392506348	0.386259748702	TRIAE_CS42_2AL_TGACv1_093194_AA0274680|TRIAE_CS42_2AL_TGACv1_093194_AA0274680.1	http://www.genome.jp/kegg-bin/show_pathway?osa00400/osa:4335756%09red
Protein export	KEGG PATHWAY	osa03060	1	54	0.295481807041	0.438456874964	TRIAE_CS42_3AL_TGACv1_195263_AA0647180|TRIAE_CS42_3AL_TGACv1_195263_AA0647180.1	http://www.genome.jp/kegg-bin/show_pathway?osa03060/osa:4352133%09red
Glycine, serine and threonine metabolism	KEGG PATHWAY	osa00260	1	57	0.308856862659	0.448655232073	TRIAE_CS42_6AL_TGACv1_472139_AA1518140|TRIAE_CS42_6AL_TGACv1_472139_AA1518140.1	http://www.genome.jp/kegg-bin/show_pathway?osa00260/osa:4331255%09red
Plant hormone signal transduction	KEGG PATHWAY	osa04075	2	184	0.329929336578	0.463309041943	TRIAE_CS42_4AS_TGACv1_307260_AA1018970|TRIAE_CS42_4AS_TGACv1_307260_AA1018970.1|TRIAE_CS42_6AL_TGACv1_472111_AA1517860|TRIAE_CS42_6AL_TGACv1_472111_AA1517860.1	http://www.genome.jp/kegg-bin/show_pathway?osa04075/osa:4330132%09red/osa:4332548%09red
Glutathione metabolism	KEGG PATHWAY	osa00480	1	73	0.376087024957	0.493790774762	TRIAE_CS42_2BL_TGACv1_130399_AA0410390|TRIAE_CS42_2BL_TGACv1_130399_AA0410390.1	http://www.genome.jp/kegg-bin/show_pathway?osa00480/osa:4335896%09red
Biosynthesis of amino acids	KEGG PATHWAY	osa01230	2	207	0.382866760142	0.493790774762	TRIAE_CS42_2AL_TGACv1_093194_AA0274680|TRIAE_CS42_2AL_TGACv1_093194_AA0274680.1|TRIAE_CS42_6AL_TGACv1_472139_AA1518140|TRIAE_CS42_6AL_TGACv1_472139_AA1518140.1	http://www.genome.jp/kegg-bin/show_pathway?osa01230/osa:4331255%09red/osa:4335756%09red
