# Supplementary material for: Transcriptional responses of wheat roots inoculated with Arthrobacter nitroguajacolicus to salt stress
Source: Sci Rep. 2019 Feb 11;9:1792. doi: 10.1038/s41598-018-38398-2 (PMC6370872; doi:10.1038/s41598-018-38398-2)
Supplement: Supplementary file 3 — Supplementary 4 [file 41598_2018_38398_MOESM3_ESM.xlsx]

## Sheet: Sheet1
Table S2. List of genes which are significantly differential experssion in C (un inoculated) vs T (inoculated)
Wheat genome transcript ID	P_value	C FPKM	T FPKM	Log2_Fold _change	Protein families
TRIAE_CS42_7AL_TGACv1_556463_AA1763630	5e-05	0	101.86	inf	hypothetical protein
TRIAE_CS42_2BS_TGACv1_146536_AA0467650	5e-05	0	100.7	inf	hypothetical protein
TRIAE_CS42_3B_TGACv1_224708_AA0800320	5e-05	0	67.81	inf	calcium ion binding
TRIAE_CS42_2AS_TGACv1_114776_AA0369340	0.0005	0	58.53	inf	Nicotianamine synthase
TRIAE_CS42_1BL_TGACv1_031874_AA0122100	0.0001	0	49.66	inf	Uncharacterised protein family SERF
TRIAE_CS42_7DS_TGACv1_622612_AA2042560	5e-05	0	34.08	inf	Uncharacterised protein
TRIAE_CS42_3AL_TGACv1_195593_AA0651660	0.0001	0	31.65	inf	Nicotianamine synthase
TRIAE_CS42_2DS_TGACv1_179562_AA0607960	0.0001	0	31.31	inf	Uncharacterised protein
TRIAE_CS42_6AL_TGACv1_471983_AA1516640	0.00035	0	30.26	inf	nicotianamine synthase
TRIAE_CS42_1BL_TGACv1_031822_AA0121110	0.0005	0	29.13	inf	membrane, zinc ion binding
TRIAE_CS42_4DL_TGACv1_345346_AA1152750	0.00025	0	28.36	inf	Cytochrome P450 (family)
TRIAE_CS42_6AS_TGACv1_485621_AA1548940	5e-05	0	28.29	inf	RNA recognition motif domain
TRIAE_CS42_4BL_TGACv1_320425_AA1038680	0.0001	0	27.54	inf	Major intrinsic protein
TRIAE_CS42_4DL_TGACv1_342488_AA1115020	5e-05	0	26.92	inf	sulfate transmembrane transport
TRIAE_CS42_7AS_TGACv1_571497_AA1848140	0.00025	0	26.81	inf	Histone-fold (domain)
TRIAE_CS42_3AL_TGACv1_194354_AA0631550	5e-05	0	26.59	inf	WRKY domain (domain)
TRIAE_CS42_1BL_TGACv1_032659_AA0132540	5e-05	0	26.01	inf	putative disease resistance RPP13-like protein 3
TRIAE_CS42_3AL_TGACv1_194329_AA0631150	5e-05	0	25.78	inf	Cytochrome P450 (family)
TRIAE_CS42_3AL_TGACv1_193613_AA0615060	5e-05	0	24.65	inf	Aspartic peptidase A1 family
TRIAE_CS42_2BL_TGACv1_130399_AA0410390	0.00025	0	23.86	inf	Haem peroxidase (family)
TRIAE_CS42_3B_TGACv1_223009_AA0775160	5e-05	0	22.68	inf	Zinc finger
TRIAE_CS42_4DS_TGACv1_362084_AA1176610	5e-05	0	22.6	inf	Major facilitator superfamily
TRIAE_CS42_6AS_TGACv1_485180_AA1539230	5e-05	0	21.25	inf	methyltransferase dimerisation (domain)
TRIAE_CS42_3B_TGACv1_220772_AA0718800	5e-05	0	20.87	inf	Repressor of RNA polymerase III transcription Maf1
TRIAE_CS42_4BS_TGACv1_328755_AA1093170	0.0004	0	20.72	inf	Methylthioribose-1-phosphate isomerase
TRIAE_CS42_4BS_TGACv1_327875_AA1077360	5e-05	0	20.67	inf	transmembrane transport
TRIAE_CS42_1DL_TGACv1_064128_AA0232730	5e-05	0	20.65	inf	Proteinase inhibitor I12
TRIAE_CS42_6AL_TGACv1_471555_AA1510760	5e-05	0	20.5	inf	SANT/Myb domain (domain)
TRIAE_CS42_3AL_TGACv1_195263_AA0647180	0.00025	0	20.39	inf	Microsomal signal peptidase 12kDa subunit
TRIAE_CS42_3AS_TGACv1_210505_AA0673990	5e-05	0	19.11	inf	Uncharacterised protein
TRIAE_CS42_6AL_TGACv1_472337_AA1521060	5e-05	0	18.93	inf	Protein kinase-like domain (domain)
TRIAE_CS42_3B_TGACv1_226450_AA0816960	5e-05	0	18.8	inf	mitochondrion
TRIAE_CS42_2BL_TGACv1_132656_AA0438910	0.00045	0	18.41	inf	Ccc1 family (family)
TRIAE_CS42_3DS_TGACv1_272451_AA0920870	0.00015	0	18.35	inf	Aminotransferases, class-I
TRIAE_CS42_4DS_TGACv1_361706_AA1171810	0.0005	0	18.18	inf	oxidoreductase activity
TRIAE_CS42_4DL_TGACv1_342906_AA1125130	5e-05	0	17.82	inf	Major facilitator superfamily (family)
TRIAE_CS42_7AL_TGACv1_556026_AA1753070	0.0003	0	17.02	inf	Ferroporti-1 (family)
TRIAE_CS42_5BL_TGACv1_407274_AA1355110	5e-05	0	16.74	inf	Leucine-rich repeat-containing N-terminal,
TRIAE_CS42_5BS_TGACv1_423212_AA1370840	5e-05	0	16.62	inf	Yippee/Mis18/Cereblon (domain)
TRIAE_CS42_4BL_TGACv1_320411_AA1038280	0.0004	0	16.5	inf	Crotonase superfamily (family)
TRIAE_CS42_4DL_TGACv1_343385_AA1133850	0.0002	0	16.5	inf	Homocysteine-binding domain
TRIAE_CS42_5AL_TGACv1_376555_AA1238380	0.0001	0	16.49	inf	Uncharacterised protein
TRIAE_CS42_4AS_TGACv1_307260_AA1018970	0.00045	0	15.7	inf	Uncharacterised protein
TRIAE_CS42_4BL_TGACv1_320452_AA1039760	5e-05	0	15.7	inf	Homeobox domain (domain)
TRIAE_CS42_4AL_TGACv1_288267_AA0942880	5e-05	0	14.83	inf	Protein of unknown function
TRIAE_CS42_4BL_TGACv1_321332_AA1059110	0.0001	0	14.78	inf	Bifunctional inhibitor/plant lipid transfer protein/seed storage helical domain
TRIAE_CS42_2BL_TGACv1_130558_AA0413560	0.00045	0	14.66	inf	Protein kinase-like domain (domain)
TRIAE_CS42_7BS_TGACv1_592075_AA1929960	5e-05	0	14.38	inf	Uncharacterised protein
TRIAE_CS42_1DL_TGACv1_061682_AA0201650	5e-05	0	14.36	inf	Globin-like (domain)
TRIAE_CS42_1BL_TGACv1_031049_AA0106710	0.00025	0	14.24	inf	Pectin lyase fold (domain)
TRIAE_CS42_2BL_TGACv1_132656_AA0438930	0.0002	0	13.96	inf	Ccc1 family (family)
TRIAE_CS42_4AS_TGACv1_306580_AA1010510	0.0004	0	13.72	inf	STAS domain (domain)
TRIAE_CS42_5BL_TGACv1_404244_AA1291950	0.00015	0	13.3	inf	Uncharacterised protein
TRIAE_CS42_4BL_TGACv1_320441_AA1039150	0.00035	0	12.87	inf	Major facilitator superfamily (family)
TRIAE_CS42_7DL_TGACv1_603379_AA1982260	0.00025	0	12.74	inf	Haem peroxidase (family)
TRIAE_CS42_2BL_TGACv1_130522_AA0412840	0.00035	0	12.65	inf	Haem peroxidase (family)
TRIAE_CS42_5DL_TGACv1_435971_AA1456830	0.0005	0	12.52	inf	Sugar transporter
TRIAE_CS42_7BS_TGACv1_592109_AA1930680	0.0002	0	12.49	inf	Uncharacterised protein
TRIAE_CS42_5BS_TGACv1_423354_AA1374930	5e-05	0	12.34	inf	Sugar/inositol transporter (family)
TRIAE_CS42_6BL_TGACv1_500230_AA1601750	0.00015	0	12.07	inf	Peptidoglycan binding-like (domain)
TRIAE_CS42_4DL_TGACv1_344714_AA1149190	0.00015	0	11.75	inf	tryptamine benzoyltransferase 1-like
TRIAE_CS42_2AS_TGACv1_112209_AA0333380	5e-05	0	11.69	inf	CBS domain (domain)
TRIAE_CS42_7AL_TGACv1_556459_AA1763560	0.0004	0	11.61	inf	WRKY domain (domain)
TRIAE_CS42_5BS_TGACv1_423300_AA1373760	0.0005	0	11.34	inf	WD40 repeat (repeat)
TRIAE_CS42_6AL_TGACv1_472111_AA1517860	0.00025	0	11.32	inf	Small auxin-up RNA (family)
TRIAE_CS42_7AL_TGACv1_556323_AA1760920	5e-05	0	11.25	inf	UDP-glucuronosyl
TRIAE_CS42_5AL_TGACv1_374191_AA1193110	0.0004	0	10.97	inf	Uncharacterised protein
TRIAE_CS42_7BL_TGACv1_577330_AA1872340	0.00015	0	10.96	inf	Haem peroxidase (family)
TRIAE_CS42_1AL_TGACv1_005785_AA0054990	5e-05	0	10.93	inf	GDSL lipase/esterase (domain)
TRIAE_CS42_6BL_TGACv1_500230_AA1601760	5e-05	0	10.67	inf	Uncharacterised protein
TRIAE_CS42_1AS_TGACv1_019835_AA0071970	0.0002	0	10.32	inf	Crotonase superfamily (family)
TRIAE_CS42_1AL_TGACv1_000363_AA0010190	5e-05	0	10.24	inf	oligopeptide transporter family
TRIAE_CS42_4DL_TGACv1_344693_AA1149010	0.0001	0	10.09	inf	Nicotianamine synthase (family)
TRIAE_CS42_1BS_TGACv1_049593_AA0157390	0.00035	0	9.65	inf	Uncharacterised protein
TRIAE_CS42_5BL_TGACv1_405859_AA1336620	5e-05	0	9.65	inf	Ctr copper transporter (family)
TRIAE_CS42_1AL_TGACv1_002125_AA0038880	5e-05	0	9.56	inf	Aminotransferase,
TRIAE_CS42_4BS_TGACv1_329382_AA1100810	0.0001	0	9.34	inf	Pyridoxal phosphate-dependent transferase (domain)
TRIAE_CS42_3B_TGACv1_223066_AA0775930	5e-05	0	9.18	inf	Zinc finger, membrane
TRIAE_CS42_5AL_TGACv1_374582_AA1203850	5e-05	0	8.99	inf	Ctr copper transporter (family)
TRIAE_CS42_5BL_TGACv1_407857_AA1360010	0.00015	0	8.93	inf	Uncharacterised protein
TRIAE_CS42_4AL_TGACv1_289679_AA0975030	0.00015	0	8.91	inf	HAD-superfamily phosphatase
TRIAE_CS42_4AS_TGACv1_306183_AA1003800	0.00045	0	8.9	inf	Uncharacterised protein
TRIAE_CS42_7BS_TGACv1_592665_AA1942770	0.0005	0	8.83	inf	Armadillo-like helical (domain)
TRIAE_CS42_6AL_TGACv1_472548_AA1523410	0.00035	0	8.8	inf	Nicotianamine synthase (family)
TRIAE_CS42_3B_TGACv1_220649_AA0713760	0.0005	0	8.79	inf	Glutaredoxin (domain)
TRIAE_CS42_5AL_TGACv1_376264_AA1234660	5e-05	0	8.71	inf	ABC transporter type 1
TRIAE_CS42_4DS_TGACv1_361766_AA1172540	0.0004	0	8.65	inf	LEA-14 (domain), memberane
TRIAE_CS42_7DL_TGACv1_605904_AA2008430	0.00015	0	8.64	inf	Transferase (family)
TRIAE_CS42_4BS_TGACv1_328534_AA1089730	0.00025	0	8.58	inf	Protein kinase-like domain (domain)
TRIAE_CS42_3B_TGACv1_224947_AA0803460	0.00045	0	8.53	inf	Uncharacterised protein
TRIAE_CS42_3B_TGACv1_221828_AA0750670	0.0005	0	8.49	inf	GDSL lipase/esterase (domain)
TRIAE_CS42_7BL_TGACv1_578757_AA1899630	0.0005	0	8.35	inf	Aspartic peptidase A1 family (family)
TRIAE_CS42_4AL_TGACv1_291365_AA0994230	5e-05	0	8.27	inf	Uncharacterised protein
TRIAE_CS42_3AL_TGACv1_193734_AA0618700	5e-05	0	8.09	inf	Cytochrome P450 (family)
TRIAE_CS42_7BL_TGACv1_577253_AA1870180	0.0005	0	7.9	inf	Transferase (family)
TRIAE_CS42_7BL_TGACv1_577076_AA1865290	5e-05	0	7.9	inf	Uncharacterised protein
TRIAE_CS42_5DL_TGACv1_435763_AA1454630	0.0004	0	7.89	inf	UDP-glucuronosyl/UDP-glucosyltransferase (family)
TRIAE_CS42_2BL_TGACv1_132980_AA0440750	0.0001	0	7.83	inf	Ccc1 family (family)
TRIAE_CS42_4AL_TGACv1_289592_AA0973550	0.00035	0	7.73	inf	Protein BYPASS-related (family)
TRIAE_CS42_1DL_TGACv1_061535_AA0198100	0.0001	0	7.54	inf	Proton-dependent oligopeptide transporter family
TRIAE_CS42_5BL_TGACv1_409006_AA1365180	5e-05	0	7.54	inf	Thaumatin (family)
TRIAE_CS42_4BS_TGACv1_328754_AA1093150	0.00015	0	7.5	inf	Glycosyl transferase
TRIAE_CS42_5BL_TGACv1_405028_AA1318070	0.0004	0	7.48	inf	Amino acid/polyamine transporter I
TRIAE_CS42_4DS_TGACv1_362267_AA1178360	0.0004	0	7.45	inf	Glycosyl transferase
TRIAE_CS42_2AL_TGACv1_095532_AA0311890	0.00015	0	7.37	inf	Oxoglutarate/iron-dependent dioxygenase (domain)
TRIAE_CS42_5AL_TGACv1_374029_AA1188270	5e-05	0	7.28	inf	Sugar transporter
TRIAE_CS42_7BL_TGACv1_578282_AA1892270	5e-05	0	7.24	inf	Uncharacterised protein
TRIAE_CS42_1BL_TGACv1_030254_AA0084020	5e-05	0	7.17	inf	SGNH hydrolase-type esterase domain
TRIAE_CS42_7DS_TGACv1_622852_AA2046360	5e-05	0	7.1	inf	Alpha/beta hydrolase fold-3
TRIAE_CS42_3B_TGACv1_220996_AA0726290	0.0005	0	7.09	inf	Xyloglucan endotransglucosylase/hydrolase
TRIAE_CS42_5BL_TGACv1_406223_AA1342390	0.0005	0	6.95	inf	Uncharacterised protein
TRIAE_CS42_2DL_TGACv1_159888_AA0543900	5e-05	0	6.85	inf	Protein kinase-like domain (domain)
TRIAE_CS42_3DL_TGACv1_250086_AA0862000	0.0004	0	6.8	inf	Homocysteine-binding domain (domain)
TRIAE_CS42_6AL_TGACv1_472139_AA1518140	0.0002	0	6.79	inf	GHMP kinase
TRIAE_CS42_7BL_TGACv1_578537_AA1896760	0.0002	0	6.76	inf	CRAL-TRIO lipid binding domain
TRIAE_CS42_2DS_TGACv1_177232_AA0569610	0.0004	0	6.73	inf	Nicotianamine synthase (family)
TRIAE_CS42_7DS_TGACv1_621486_AA2017050	0.00015	0	6.62	inf	Alpha/beta hydrolase fold-3 (domain)
TRIAE_CS42_2BL_TGACv1_131155_AA0423370	0.0005	0	6.61	inf	Uncharacterised protein
TRIAE_CS42_3AL_TGACv1_195879_AA0655160	0.00045	0	6.56	inf	Oxoglutarate/iron-dependent dioxygenase (domain)
TRIAE_CS42_4DS_TGACv1_362987_AA1182960	0.00015	0	6.55	inf	HAD-superfamily phosphatase
TRIAE_CS42_5DS_TGACv1_457885_AA1490460	0.0001	0	6.53	inf	Uncharacterised protein
TRIAE_CS42_2BL_TGACv1_129745_AA0394500	0.0004	0	6.5	inf	oxidoreductase activity
TRIAE_CS42_1BL_TGACv1_030266_AA0084590	0.00015	0	6.43	inf	AP2/ERF domain
TRIAE_CS42_4BL_TGACv1_320809_AA1049260	5e-05	0	6.4	inf	oxidoreductase activity
TRIAE_CS42_4DS_TGACv1_362590_AA1180880	0.00035	0	6.36	inf	UDP-glucuronosyl/UDP-glucosyltransferase
TRIAE_CS42_5BL_TGACv1_405707_AA1333550	0.00025	0	6.35	inf	calcium ion binding
TRIAE_CS42_5AL_TGACv1_374914_AA1211820	0.0003	0	6.29	inf	Glycoside hydrolase family 17
TRIAE_CS42_1AL_TGACv1_000406_AA0011290	0.00035	0	6.27	inf	Uncharacterised protein
TRIAE_CS42_4DS_TGACv1_362882_AA1182540	0.00015	0	6.23	inf	O-methyltransferase
TRIAE_CS42_5BL_TGACv1_405026_AA1317980	5e-05	0	6.21	inf	Folate-biopterin transporter
TRIAE_CS42_7AL_TGACv1_557493_AA1782090	5e-05	0	6.16	inf	Zinc finger
TRIAE_CS42_1BL_TGACv1_033656_AA0141040	0.0004	0	6.16	inf	Major facilitator superfamily (family)
TRIAE_CS42_3B_TGACv1_220715_AA0716450	0.0003	0	6.03	inf	Uncharacterised protein
TRIAE_CS42_4BS_TGACv1_329309_AA1100040	0.0004	0	5.86	inf	Uncharacterised protein
TRIAE_CS42_6AS_TGACv1_486422_AA1561090	0.00045	0	5.81	inf	Uncharacterised protein
TRIAE_CS42_3AS_TGACv1_211462_AA0690400	0.00045	0	5.66	inf	Uncharacterised protein
TRIAE_CS42_3AS_TGACv1_211300_AA0688150	5e-05	0	5.64	inf	GDSL lipase/esterase (domain)
TRIAE_CS42_4AS_TGACv1_306903_AA1014870	0.00045	0	5.54	inf	Zinc finger C2H2-type (domain)
TRIAE_CS42_1BL_TGACv1_030423_AA0090310	0.00035	0	5.51	inf	Proton-dependent oligopeptide transporter family
TRIAE_CS42_2AL_TGACv1_093194_AA0274680	5e-05	0	5.51	inf	Prephenate dehydratase
TRIAE_CS42_7DL_TGACv1_605904_AA2008440	0.0005	0	5.33	inf	Aspartic peptidase A1 family
TRIAE_CS42_2AS_TGACv1_113705_AA0359620	5e-05	0	5.33	inf	Cytochrome P450 (family)
TRIAE_CS42_3B_TGACv1_222879_AA0772310	5e-05	0	5.31	inf	Protein kinase-like domain
TRIAE_CS42_6BL_TGACv1_500437_AA1604610	0.00035	0	5.28	inf	Nicotianamine synthase (family)
TRIAE_CS42_1BL_TGACv1_032208_AA0126830	0.0005	0	5.26	inf	Protein kinase-like domain
TRIAE_CS42_6BL_TGACv1_499936_AA1595350	0.0004	0	5.23	inf	RlpA-like protein
TRIAE_CS42_3AS_TGACv1_210974_AA0682350	5e-05	0	5.22	inf	Arabinogalactan peptide
TRIAE_CS42_4AL_TGACv1_288715_AA0956250	0.0003	11.77	0	#NAME?	Uncharacterised protein
TRIAE_CS42_6BL_TGACv1_499717_AA1589850	5e-05	6.3	0	#NAME?	RlpA-like protein
TRIAE_CS42_5AS_TGACv1_392955_AA1266780	0.0003	8.22	0	#NAME?	Cytochrome P450 (family)
TRIAE_CS42_1BL_TGACv1_032546_AA0131200	0.0003	7.8	0	#NAME?	Metallothionein
TRIAE_CS42_5BS_TGACv1_423592_AA1380190	0.00025	11.36	0	#NAME?	Cytochrome P450 (family)
