# Supplementary material for: Transcriptional responses of wheat roots inoculated with Arthrobacter nitroguajacolicus to salt stress
Source: Sci Rep. 2019 Feb 11;9:1792. doi: 10.1038/s41598-018-38398-2 (PMC6370872; doi:10.1038/s41598-018-38398-2)
Supplement: Supplementary file 4 — Supplementary 5 [file 41598_2018_38398_MOESM4_ESM.xlsx]

## Sheet: Sheet1
aspartic-type endopeptidase activity	Gene Ontology	GO:0004190	0.00199523437745	TRIAE_CS42_3AL_TGACv1_193613_AA0615060|TRIAE_CS42_3AL_TGACv1_193613_AA0615060.2|TRIAE_CS42_3AL_TGACv1_193613_AA0615060|TRIAE_CS42_3AL_TGACv1_193613_AA0615060.1|TRIAE_CS42_7DL_TGACv1_605904_AA2008440|TRIAE_CS42_7DL_TGACv1_605904_AA2008440.1
aspartic-type peptidase activity	Gene Ontology	GO:0070001	0.00199523437745	TRIAE_CS42_3AL_TGACv1_193613_AA0615060|TRIAE_CS42_3AL_TGACv1_193613_AA0615060.2|TRIAE_CS42_3AL_TGACv1_193613_AA0615060|TRIAE_CS42_3AL_TGACv1_193613_AA0615060.1|TRIAE_CS42_7DL_TGACv1_605904_AA2008440|TRIAE_CS42_7DL_TGACv1_605904_AA2008440.1
transferase activity, transferring nitrogenous groups	Gene Ontology	GO:0016769	0.00199523437745	TRIAE_CS42_3DS_TGACv1_272451_AA0920870|TRIAE_CS42_3DS_TGACv1_272451_AA0920870.3|TRIAE_CS42_3DS_TGACv1_272451_AA0920870|TRIAE_CS42_3DS_TGACv1_272451_AA0920870.2|TRIAE_CS42_3DS_TGACv1_272451_AA0920870|TRIAE_CS42_3DS_TGACv1_272451_AA0920870.1
transaminase activity	Gene Ontology	GO:0008483	0.00199523437745	TRIAE_CS42_3DS_TGACv1_272451_AA0920870|TRIAE_CS42_3DS_TGACv1_272451_AA0920870.3|TRIAE_CS42_3DS_TGACv1_272451_AA0920870|TRIAE_CS42_3DS_TGACv1_272451_AA0920870.2|TRIAE_CS42_3DS_TGACv1_272451_AA0920870|TRIAE_CS42_3DS_TGACv1_272451_AA0920870.1
biosynthetic process	Gene Ontology	GO:0009058	0.00483278451221	TRIAE_CS42_3DS_TGACv1_272451_AA0920870|TRIAE_CS42_3DS_TGACv1_272451_AA0920870.3|TRIAE_CS42_3DS_TGACv1_272451_AA0920870|TRIAE_CS42_3DS_TGACv1_272451_AA0920870.2|TRIAE_CS42_3DS_TGACv1_272451_AA0920870|TRIAE_CS42_3DS_TGACv1_272451_AA0920870.1|TRIAE_CS42_4BL_TGACv1_320452_AA1039760|TRIAE_CS42_4BL_TGACv1_320452_AA1039760.1|TRIAE_CS42_4BL_TGACv1_320452_AA1039760|TRIAE_CS42_4BL_TGACv1_320452_AA1039760.3…
nucleic acid binding transcription factor activity	Gene Ontology	GO:0001071	0.00483278451221	TRIAE_CS42_4BL_TGACv1_320452_AA1039760|TRIAE_CS42_4BL_TGACv1_320452_AA1039760.1|TRIAE_CS42_4BL_TGACv1_320452_AA1039760|TRIAE_CS42_4BL_TGACv1_320452_AA1039760.3|TRIAE_CS42_4BL_TGACv1_320452_AA1039760|TRIAE_CS42_4BL_TGACv1_320452_AA1039760.2|TRIAE_CS42_4BL_TGACv1_320452_AA1039760|TRIAE_CS42_4BL_TGACv1_320452_AA1039760.4
transcription factor activity, sequence-specific DNA binding	Gene Ontology	GO:0003700	0.00483278451221	TRIAE_CS42_4BL_TGACv1_320452_AA1039760|TRIAE_CS42_4BL_TGACv1_320452_AA1039760.1|TRIAE_CS42_4BL_TGACv1_320452_AA1039760|TRIAE_CS42_4BL_TGACv1_320452_AA1039760.3|TRIAE_CS42_4BL_TGACv1_320452_AA1039760|TRIAE_CS42_4BL_TGACv1_320452_AA1039760.2|TRIAE_CS42_4BL_TGACv1_320452_AA1039760|TRIAE_CS42_4BL_TGACv1_320452_AA1039760.4
nucleic acid-templated transcription	Gene Ontology	GO:0097659	0.00483278451221	TRIAE_CS42_4BL_TGACv1_320452_AA1039760|TRIAE_CS42_4BL_TGACv1_320452_AA1039760.1|TRIAE_CS42_4BL_TGACv1_320452_AA1039760|TRIAE_CS42_4BL_TGACv1_320452_AA1039760.3|TRIAE_CS42_4BL_TGACv1_320452_AA1039760|TRIAE_CS42_4BL_TGACv1_320452_AA1039760.2|TRIAE_CS42_4BL_TGACv1_320452_AA1039760|TRIAE_CS42_4BL_TGACv1_320452_AA1039760.4
regulation of nucleobase-containing compound metabolic process	Gene Ontology	GO:0019219	0.00483278451221	TRIAE_CS42_4BL_TGACv1_320452_AA1039760|TRIAE_CS42_4BL_TGACv1_320452_AA1039760.1|TRIAE_CS42_4BL_TGACv1_320452_AA1039760|TRIAE_CS42_4BL_TGACv1_320452_AA1039760.3|TRIAE_CS42_4BL_TGACv1_320452_AA1039760|TRIAE_CS42_4BL_TGACv1_320452_AA1039760.2|TRIAE_CS42_4BL_TGACv1_320452_AA1039760|TRIAE_CS42_4BL_TGACv1_320452_AA1039760.4
transcription, DNA-templated	Gene Ontology	GO:0006351	0.00483278451221	TRIAE_CS42_4BL_TGACv1_320452_AA1039760|TRIAE_CS42_4BL_TGACv1_320452_AA1039760.1|TRIAE_CS42_4BL_TGACv1_320452_AA1039760|TRIAE_CS42_4BL_TGACv1_320452_AA1039760.3|TRIAE_CS42_4BL_TGACv1_320452_AA1039760|TRIAE_CS42_4BL_TGACv1_320452_AA1039760.2|TRIAE_CS42_4BL_TGACv1_320452_AA1039760|TRIAE_CS42_4BL_TGACv1_320452_AA1039760.4
regulation of nucleic acid-templated transcription	Gene Ontology	GO:1903506	0.00483278451221	TRIAE_CS42_4BL_TGACv1_320452_AA1039760|TRIAE_CS42_4BL_TGACv1_320452_AA1039760.1|TRIAE_CS42_4BL_TGACv1_320452_AA1039760|TRIAE_CS42_4BL_TGACv1_320452_AA1039760.3|TRIAE_CS42_4BL_TGACv1_320452_AA1039760|TRIAE_CS42_4BL_TGACv1_320452_AA1039760.2|TRIAE_CS42_4BL_TGACv1_320452_AA1039760|TRIAE_CS42_4BL_TGACv1_320452_AA1039760.4
regulation of RNA biosynthetic process	Gene Ontology	GO:2001141	0.00483278451221	TRIAE_CS42_4BL_TGACv1_320452_AA1039760|TRIAE_CS42_4BL_TGACv1_320452_AA1039760.1|TRIAE_CS42_4BL_TGACv1_320452_AA1039760|TRIAE_CS42_4BL_TGACv1_320452_AA1039760.3|TRIAE_CS42_4BL_TGACv1_320452_AA1039760|TRIAE_CS42_4BL_TGACv1_320452_AA1039760.2|TRIAE_CS42_4BL_TGACv1_320452_AA1039760|TRIAE_CS42_4BL_TGACv1_320452_AA1039760.4
RNA biosynthetic process	Gene Ontology	GO:0032774	0.00483278451221	TRIAE_CS42_4BL_TGACv1_320452_AA1039760|TRIAE_CS42_4BL_TGACv1_320452_AA1039760.1|TRIAE_CS42_4BL_TGACv1_320452_AA1039760|TRIAE_CS42_4BL_TGACv1_320452_AA1039760.3|TRIAE_CS42_4BL_TGACv1_320452_AA1039760|TRIAE_CS42_4BL_TGACv1_320452_AA1039760.2|TRIAE_CS42_4BL_TGACv1_320452_AA1039760|TRIAE_CS42_4BL_TGACv1_320452_AA1039760.4
regulation of transcription, DNA-templated	Gene Ontology	GO:0006355	0.00483278451221	TRIAE_CS42_4BL_TGACv1_320452_AA1039760|TRIAE_CS42_4BL_TGACv1_320452_AA1039760.1|TRIAE_CS42_4BL_TGACv1_320452_AA1039760|TRIAE_CS42_4BL_TGACv1_320452_AA1039760.3|TRIAE_CS42_4BL_TGACv1_320452_AA1039760|TRIAE_CS42_4BL_TGACv1_320452_AA1039760.2|TRIAE_CS42_4BL_TGACv1_320452_AA1039760|TRIAE_CS42_4BL_TGACv1_320452_AA1039760.4
regulation of RNA metabolic process	Gene Ontology	GO:0051252	0.00483278451221	TRIAE_CS42_4BL_TGACv1_320452_AA1039760|TRIAE_CS42_4BL_TGACv1_320452_AA1039760.1|TRIAE_CS42_4BL_TGACv1_320452_AA1039760|TRIAE_CS42_4BL_TGACv1_320452_AA1039760.3|TRIAE_CS42_4BL_TGACv1_320452_AA1039760|TRIAE_CS42_4BL_TGACv1_320452_AA1039760.2|TRIAE_CS42_4BL_TGACv1_320452_AA1039760|TRIAE_CS42_4BL_TGACv1_320452_AA1039760.4
regulation of macromolecule metabolic process	Gene Ontology	GO:0060255	0.00483278451221	TRIAE_CS42_4BL_TGACv1_320452_AA1039760|TRIAE_CS42_4BL_TGACv1_320452_AA1039760.1|TRIAE_CS42_4BL_TGACv1_320452_AA1039760|TRIAE_CS42_4BL_TGACv1_320452_AA1039760.3|TRIAE_CS42_4BL_TGACv1_320452_AA1039760|TRIAE_CS42_4BL_TGACv1_320452_AA1039760.2|TRIAE_CS42_4BL_TGACv1_320452_AA1039760|TRIAE_CS42_4BL_TGACv1_320452_AA1039760.4
regulation of cellular biosynthetic process	Gene Ontology	GO:0031326	0.00483278451221	TRIAE_CS42_4BL_TGACv1_320452_AA1039760|TRIAE_CS42_4BL_TGACv1_320452_AA1039760.1|TRIAE_CS42_4BL_TGACv1_320452_AA1039760|TRIAE_CS42_4BL_TGACv1_320452_AA1039760.3|TRIAE_CS42_4BL_TGACv1_320452_AA1039760|TRIAE_CS42_4BL_TGACv1_320452_AA1039760.2|TRIAE_CS42_4BL_TGACv1_320452_AA1039760|TRIAE_CS42_4BL_TGACv1_320452_AA1039760.4
regulation of gene expression	Gene Ontology	GO:0010468	0.00483278451221	TRIAE_CS42_4BL_TGACv1_320452_AA1039760|TRIAE_CS42_4BL_TGACv1_320452_AA1039760.1|TRIAE_CS42_4BL_TGACv1_320452_AA1039760|TRIAE_CS42_4BL_TGACv1_320452_AA1039760.3|TRIAE_CS42_4BL_TGACv1_320452_AA1039760|TRIAE_CS42_4BL_TGACv1_320452_AA1039760.2|TRIAE_CS42_4BL_TGACv1_320452_AA1039760|TRIAE_CS42_4BL_TGACv1_320452_AA1039760.4
regulation of nitrogen compound metabolic process	Gene Ontology	GO:0051171	0.00483278451221	TRIAE_CS42_4BL_TGACv1_320452_AA1039760|TRIAE_CS42_4BL_TGACv1_320452_AA1039760.1|TRIAE_CS42_4BL_TGACv1_320452_AA1039760|TRIAE_CS42_4BL_TGACv1_320452_AA1039760.3|TRIAE_CS42_4BL_TGACv1_320452_AA1039760|TRIAE_CS42_4BL_TGACv1_320452_AA1039760.2|TRIAE_CS42_4BL_TGACv1_320452_AA1039760|TRIAE_CS42_4BL_TGACv1_320452_AA1039760.4
regulation of primary metabolic process	Gene Ontology	GO:0080090	0.00483278451221	TRIAE_CS42_4BL_TGACv1_320452_AA1039760|TRIAE_CS42_4BL_TGACv1_320452_AA1039760.1|TRIAE_CS42_4BL_TGACv1_320452_AA1039760|TRIAE_CS42_4BL_TGACv1_320452_AA1039760.3|TRIAE_CS42_4BL_TGACv1_320452_AA1039760|TRIAE_CS42_4BL_TGACv1_320452_AA1039760.2|TRIAE_CS42_4BL_TGACv1_320452_AA1039760|TRIAE_CS42_4BL_TGACv1_320452_AA1039760.4
regulation of biosynthetic process	Gene Ontology	GO:0009889	0.00483278451221	TRIAE_CS42_4BL_TGACv1_320452_AA1039760|TRIAE_CS42_4BL_TGACv1_320452_AA1039760.1|TRIAE_CS42_4BL_TGACv1_320452_AA1039760|TRIAE_CS42_4BL_TGACv1_320452_AA1039760.3|TRIAE_CS42_4BL_TGACv1_320452_AA1039760|TRIAE_CS42_4BL_TGACv1_320452_AA1039760.2|TRIAE_CS42_4BL_TGACv1_320452_AA1039760|TRIAE_CS42_4BL_TGACv1_320452_AA1039760.4
regulation of metabolic process	Gene Ontology	GO:0019222	0.00483278451221	TRIAE_CS42_4BL_TGACv1_320452_AA1039760|TRIAE_CS42_4BL_TGACv1_320452_AA1039760.1|TRIAE_CS42_4BL_TGACv1_320452_AA1039760|TRIAE_CS42_4BL_TGACv1_320452_AA1039760.3|TRIAE_CS42_4BL_TGACv1_320452_AA1039760|TRIAE_CS42_4BL_TGACv1_320452_AA1039760.2|TRIAE_CS42_4BL_TGACv1_320452_AA1039760|TRIAE_CS42_4BL_TGACv1_320452_AA1039760.4
regulation of cellular metabolic process	Gene Ontology	GO:0031323	0.00483278451221	TRIAE_CS42_4BL_TGACv1_320452_AA1039760|TRIAE_CS42_4BL_TGACv1_320452_AA1039760.1|TRIAE_CS42_4BL_TGACv1_320452_AA1039760|TRIAE_CS42_4BL_TGACv1_320452_AA1039760.3|TRIAE_CS42_4BL_TGACv1_320452_AA1039760|TRIAE_CS42_4BL_TGACv1_320452_AA1039760.2|TRIAE_CS42_4BL_TGACv1_320452_AA1039760|TRIAE_CS42_4BL_TGACv1_320452_AA1039760.4
regulation of macromolecule biosynthetic process	Gene Ontology	GO:0010556	0.00483278451221	TRIAE_CS42_4BL_TGACv1_320452_AA1039760|TRIAE_CS42_4BL_TGACv1_320452_AA1039760.1|TRIAE_CS42_4BL_TGACv1_320452_AA1039760|TRIAE_CS42_4BL_TGACv1_320452_AA1039760.3|TRIAE_CS42_4BL_TGACv1_320452_AA1039760|TRIAE_CS42_4BL_TGACv1_320452_AA1039760.2|TRIAE_CS42_4BL_TGACv1_320452_AA1039760|TRIAE_CS42_4BL_TGACv1_320452_AA1039760.4
regulation of cellular macromolecule biosynthetic process	Gene Ontology	GO:2000112	0.00483278451221	TRIAE_CS42_4BL_TGACv1_320452_AA1039760|TRIAE_CS42_4BL_TGACv1_320452_AA1039760.1|TRIAE_CS42_4BL_TGACv1_320452_AA1039760|TRIAE_CS42_4BL_TGACv1_320452_AA1039760.3|TRIAE_CS42_4BL_TGACv1_320452_AA1039760|TRIAE_CS42_4BL_TGACv1_320452_AA1039760.2|TRIAE_CS42_4BL_TGACv1_320452_AA1039760|TRIAE_CS42_4BL_TGACv1_320452_AA1039760.4
nucleobase-containing compound biosynthetic process	Gene Ontology	GO:0034654	0.00564261306544	TRIAE_CS42_4BL_TGACv1_320452_AA1039760|TRIAE_CS42_4BL_TGACv1_320452_AA1039760.1|TRIAE_CS42_4BL_TGACv1_320452_AA1039760|TRIAE_CS42_4BL_TGACv1_320452_AA1039760.3|TRIAE_CS42_4BL_TGACv1_320452_AA1039760|TRIAE_CS42_4BL_TGACv1_320452_AA1039760.2|TRIAE_CS42_4BL_TGACv1_320452_AA1039760|TRIAE_CS42_4BL_TGACv1_320452_AA1039760.4
heterocycle biosynthetic process	Gene Ontology	GO:0018130	0.00564261306544	TRIAE_CS42_4BL_TGACv1_320452_AA1039760|TRIAE_CS42_4BL_TGACv1_320452_AA1039760.1|TRIAE_CS42_4BL_TGACv1_320452_AA1039760|TRIAE_CS42_4BL_TGACv1_320452_AA1039760.3|TRIAE_CS42_4BL_TGACv1_320452_AA1039760|TRIAE_CS42_4BL_TGACv1_320452_AA1039760.2|TRIAE_CS42_4BL_TGACv1_320452_AA1039760|TRIAE_CS42_4BL_TGACv1_320452_AA1039760.4
RNA metabolic process	Gene Ontology	GO:0016070	0.00586053835538	TRIAE_CS42_4BL_TGACv1_320452_AA1039760|TRIAE_CS42_4BL_TGACv1_320452_AA1039760.1|TRIAE_CS42_4BL_TGACv1_320452_AA1039760|TRIAE_CS42_4BL_TGACv1_320452_AA1039760.3|TRIAE_CS42_4BL_TGACv1_320452_AA1039760|TRIAE_CS42_4BL_TGACv1_320452_AA1039760.2|TRIAE_CS42_4BL_TGACv1_320452_AA1039760|TRIAE_CS42_4BL_TGACv1_320452_AA1039760.4
endopeptidase activity	Gene Ontology	GO:0004175	0.00654606015406	TRIAE_CS42_3AL_TGACv1_193613_AA0615060|TRIAE_CS42_3AL_TGACv1_193613_AA0615060.2|TRIAE_CS42_3AL_TGACv1_193613_AA0615060|TRIAE_CS42_3AL_TGACv1_193613_AA0615060.1|TRIAE_CS42_7DL_TGACv1_605904_AA2008440|TRIAE_CS42_7DL_TGACv1_605904_AA2008440.1
regulation of cellular process	Gene Ontology	GO:0050794	0.00655077621228	TRIAE_CS42_4BL_TGACv1_320452_AA1039760|TRIAE_CS42_4BL_TGACv1_320452_AA1039760.1|TRIAE_CS42_4BL_TGACv1_320452_AA1039760|TRIAE_CS42_4BL_TGACv1_320452_AA1039760.3|TRIAE_CS42_4BL_TGACv1_320452_AA1039760|TRIAE_CS42_4BL_TGACv1_320452_AA1039760.2|TRIAE_CS42_4BL_TGACv1_320452_AA1039760|TRIAE_CS42_4BL_TGACv1_320452_AA1039760.4|TRIAE_CS42_6AL_TGACv1_472111_AA1517860|TRIAE_CS42_6AL_TGACv1_472111_AA1517860.1
aromatic compound biosynthetic process	Gene Ontology	GO:0019438	0.00655077621228	TRIAE_CS42_4BL_TGACv1_320452_AA1039760|TRIAE_CS42_4BL_TGACv1_320452_AA1039760.1|TRIAE_CS42_4BL_TGACv1_320452_AA1039760|TRIAE_CS42_4BL_TGACv1_320452_AA1039760.3|TRIAE_CS42_4BL_TGACv1_320452_AA1039760|TRIAE_CS42_4BL_TGACv1_320452_AA1039760.2|TRIAE_CS42_4BL_TGACv1_320452_AA1039760|TRIAE_CS42_4BL_TGACv1_320452_AA1039760.4
metabolic process	Gene Ontology	GO:0008152	0.00661190087537	TRIAE_CS42_3AL_TGACv1_193613_AA0615060|TRIAE_CS42_3AL_TGACv1_193613_AA0615060.2|TRIAE_CS42_3AL_TGACv1_193613_AA0615060|TRIAE_CS42_3AL_TGACv1_193613_AA0615060.1|TRIAE_CS42_3DS_TGACv1_272451_AA0920870|TRIAE_CS42_3DS_TGACv1_272451_AA0920870.3|TRIAE_CS42_3DS_TGACv1_272451_AA0920870|TRIAE_CS42_3DS_TGACv1_272451_AA0920870.2|TRIAE_CS42_3DS_TGACv1_272451_AA0920870|TRIAE_CS42_3DS_TGACv1_272451_AA0920870.1…
organic cyclic compound biosynthetic process	Gene Ontology	GO:1901362	0.00704087301157	TRIAE_CS42_4BL_TGACv1_320452_AA1039760|TRIAE_CS42_4BL_TGACv1_320452_AA1039760.1|TRIAE_CS42_4BL_TGACv1_320452_AA1039760|TRIAE_CS42_4BL_TGACv1_320452_AA1039760.3|TRIAE_CS42_4BL_TGACv1_320452_AA1039760|TRIAE_CS42_4BL_TGACv1_320452_AA1039760.2|TRIAE_CS42_4BL_TGACv1_320452_AA1039760|TRIAE_CS42_4BL_TGACv1_320452_AA1039760.4
nucleic acid metabolic process	Gene Ontology	GO:0090304	0.00721979134667	TRIAE_CS42_4BL_TGACv1_320452_AA1039760|TRIAE_CS42_4BL_TGACv1_320452_AA1039760.1|TRIAE_CS42_4BL_TGACv1_320452_AA1039760|TRIAE_CS42_4BL_TGACv1_320452_AA1039760.3|TRIAE_CS42_4BL_TGACv1_320452_AA1039760|TRIAE_CS42_4BL_TGACv1_320452_AA1039760.2|TRIAE_CS42_4BL_TGACv1_320452_AA1039760|TRIAE_CS42_4BL_TGACv1_320452_AA1039760.4
peptidase activity	Gene Ontology	GO:0008233	0.00721979134667	TRIAE_CS42_3AL_TGACv1_193613_AA0615060|TRIAE_CS42_3AL_TGACv1_193613_AA0615060.2|TRIAE_CS42_3AL_TGACv1_193613_AA0615060|TRIAE_CS42_3AL_TGACv1_193613_AA0615060.1|TRIAE_CS42_7DL_TGACv1_605904_AA2008440|TRIAE_CS42_7DL_TGACv1_605904_AA2008440.1
peptidase activity, acting on L-amino acid peptides	Gene Ontology	GO:0070011	0.00721979134667	TRIAE_CS42_3AL_TGACv1_193613_AA0615060|TRIAE_CS42_3AL_TGACv1_193613_AA0615060.2|TRIAE_CS42_3AL_TGACv1_193613_AA0615060|TRIAE_CS42_3AL_TGACv1_193613_AA0615060.1|TRIAE_CS42_7DL_TGACv1_605904_AA2008440|TRIAE_CS42_7DL_TGACv1_605904_AA2008440.1
regulation of biological process	Gene Ontology	GO:0050789	0.00721979134667	TRIAE_CS42_4BL_TGACv1_320452_AA1039760|TRIAE_CS42_4BL_TGACv1_320452_AA1039760.1|TRIAE_CS42_4BL_TGACv1_320452_AA1039760|TRIAE_CS42_4BL_TGACv1_320452_AA1039760.3|TRIAE_CS42_4BL_TGACv1_320452_AA1039760|TRIAE_CS42_4BL_TGACv1_320452_AA1039760.2|TRIAE_CS42_4BL_TGACv1_320452_AA1039760|TRIAE_CS42_4BL_TGACv1_320452_AA1039760.4|TRIAE_CS42_6AL_TGACv1_472111_AA1517860|TRIAE_CS42_6AL_TGACv1_472111_AA1517860.1
membrane	Gene Ontology	GO:0016020	0.00738286635416	TRIAE_CS42_5BS_TGACv1_423354_AA1374930|TRIAE_CS42_5BS_TGACv1_423354_AA1374930.1|TRIAE_CS42_1DL_TGACv1_061535_AA0198100|TRIAE_CS42_1DL_TGACv1_061535_AA0198100.1|TRIAE_CS42_5BS_TGACv1_423354_AA1374930|TRIAE_CS42_5BS_TGACv1_423354_AA1374930.3|TRIAE_CS42_5BS_TGACv1_423354_AA1374930|TRIAE_CS42_5BS_TGACv1_423354_AA1374930.2|TRIAE_CS42_5BS_TGACv1_423354_AA1374930|TRIAE_CS42_5BS_TGACv1_423354_AA1374930.4…
biological regulation	Gene Ontology	GO:0065007	0.00816402596249	TRIAE_CS42_4BL_TGACv1_320452_AA1039760|TRIAE_CS42_4BL_TGACv1_320452_AA1039760.1|TRIAE_CS42_4BL_TGACv1_320452_AA1039760|TRIAE_CS42_4BL_TGACv1_320452_AA1039760.3|TRIAE_CS42_4BL_TGACv1_320452_AA1039760|TRIAE_CS42_4BL_TGACv1_320452_AA1039760.2|TRIAE_CS42_4BL_TGACv1_320452_AA1039760|TRIAE_CS42_4BL_TGACv1_320452_AA1039760.4|TRIAE_CS42_6AL_TGACv1_472111_AA1517860|TRIAE_CS42_6AL_TGACv1_472111_AA1517860.1
macromolecule metabolic process	Gene Ontology	GO:0043170	0.0146431069279	TRIAE_CS42_3AL_TGACv1_193613_AA0615060|TRIAE_CS42_3AL_TGACv1_193613_AA0615060.2|TRIAE_CS42_3AL_TGACv1_193613_AA0615060|TRIAE_CS42_3AL_TGACv1_193613_AA0615060.1|TRIAE_CS42_7DL_TGACv1_605904_AA2008440|TRIAE_CS42_7DL_TGACv1_605904_AA2008440.1|TRIAE_CS42_4BL_TGACv1_320452_AA1039760|TRIAE_CS42_4BL_TGACv1_320452_AA1039760.1|TRIAE_CS42_4BL_TGACv1_320452_AA1039760|TRIAE_CS42_4BL_TGACv1_320452_AA1039760.3…
nucleobase-containing compound metabolic process	Gene Ontology	GO:0006139	0.0181246960425	TRIAE_CS42_4BL_TGACv1_320452_AA1039760|TRIAE_CS42_4BL_TGACv1_320452_AA1039760.1|TRIAE_CS42_4BL_TGACv1_320452_AA1039760|TRIAE_CS42_4BL_TGACv1_320452_AA1039760.3|TRIAE_CS42_4BL_TGACv1_320452_AA1039760|TRIAE_CS42_4BL_TGACv1_320452_AA1039760.2|TRIAE_CS42_4BL_TGACv1_320452_AA1039760|TRIAE_CS42_4BL_TGACv1_320452_AA1039760.4
heterocycle metabolic process	Gene Ontology	GO:0046483	0.0218783209813	TRIAE_CS42_4BL_TGACv1_320452_AA1039760|TRIAE_CS42_4BL_TGACv1_320452_AA1039760.1|TRIAE_CS42_4BL_TGACv1_320452_AA1039760|TRIAE_CS42_4BL_TGACv1_320452_AA1039760.3|TRIAE_CS42_4BL_TGACv1_320452_AA1039760|TRIAE_CS42_4BL_TGACv1_320452_AA1039760.2|TRIAE_CS42_4BL_TGACv1_320452_AA1039760|TRIAE_CS42_4BL_TGACv1_320452_AA1039760.4
gene expression	Gene Ontology	GO:0010467	0.0218783209813	TRIAE_CS42_4BL_TGACv1_320452_AA1039760|TRIAE_CS42_4BL_TGACv1_320452_AA1039760.1|TRIAE_CS42_4BL_TGACv1_320452_AA1039760|TRIAE_CS42_4BL_TGACv1_320452_AA1039760.3|TRIAE_CS42_4BL_TGACv1_320452_AA1039760|TRIAE_CS42_4BL_TGACv1_320452_AA1039760.2|TRIAE_CS42_4BL_TGACv1_320452_AA1039760|TRIAE_CS42_4BL_TGACv1_320452_AA1039760.4
proteolysis	Gene Ontology	GO:0006508	0.0250281180522	TRIAE_CS42_3AL_TGACv1_193613_AA0615060|TRIAE_CS42_3AL_TGACv1_193613_AA0615060.2|TRIAE_CS42_3AL_TGACv1_193613_AA0615060|TRIAE_CS42_3AL_TGACv1_193613_AA0615060.1|TRIAE_CS42_7DL_TGACv1_605904_AA2008440|TRIAE_CS42_7DL_TGACv1_605904_AA2008440.1
cellular nitrogen compound biosynthetic process	Gene Ontology	GO:0044271	0.0250281180522	TRIAE_CS42_4BL_TGACv1_320452_AA1039760|TRIAE_CS42_4BL_TGACv1_320452_AA1039760.1|TRIAE_CS42_4BL_TGACv1_320452_AA1039760|TRIAE_CS42_4BL_TGACv1_320452_AA1039760.3|TRIAE_CS42_4BL_TGACv1_320452_AA1039760|TRIAE_CS42_4BL_TGACv1_320452_AA1039760.2|TRIAE_CS42_4BL_TGACv1_320452_AA1039760|TRIAE_CS42_4BL_TGACv1_320452_AA1039760.4
organic cyclic compound metabolic process	Gene Ontology	GO:1901360	0.0250281180522	TRIAE_CS42_4BL_TGACv1_320452_AA1039760|TRIAE_CS42_4BL_TGACv1_320452_AA1039760.1|TRIAE_CS42_4BL_TGACv1_320452_AA1039760|TRIAE_CS42_4BL_TGACv1_320452_AA1039760.3|TRIAE_CS42_4BL_TGACv1_320452_AA1039760|TRIAE_CS42_4BL_TGACv1_320452_AA1039760.2|TRIAE_CS42_4BL_TGACv1_320452_AA1039760|TRIAE_CS42_4BL_TGACv1_320452_AA1039760.4
cellular aromatic compound metabolic process	Gene Ontology	GO:0006725	0.0264450809801	TRIAE_CS42_4BL_TGACv1_320452_AA1039760|TRIAE_CS42_4BL_TGACv1_320452_AA1039760.1|TRIAE_CS42_4BL_TGACv1_320452_AA1039760|TRIAE_CS42_4BL_TGACv1_320452_AA1039760.3|TRIAE_CS42_4BL_TGACv1_320452_AA1039760|TRIAE_CS42_4BL_TGACv1_320452_AA1039760.2|TRIAE_CS42_4BL_TGACv1_320452_AA1039760|TRIAE_CS42_4BL_TGACv1_320452_AA1039760.4
macromolecule biosynthetic process	Gene Ontology	GO:0009059	0.0293907240062	TRIAE_CS42_4BL_TGACv1_320452_AA1039760|TRIAE_CS42_4BL_TGACv1_320452_AA1039760.1|TRIAE_CS42_4BL_TGACv1_320452_AA1039760|TRIAE_CS42_4BL_TGACv1_320452_AA1039760.3|TRIAE_CS42_4BL_TGACv1_320452_AA1039760|TRIAE_CS42_4BL_TGACv1_320452_AA1039760.2|TRIAE_CS42_4BL_TGACv1_320452_AA1039760|TRIAE_CS42_4BL_TGACv1_320452_AA1039760.4
cellular macromolecule biosynthetic process	Gene Ontology	GO:0034645	0.0293907240062	TRIAE_CS42_4BL_TGACv1_320452_AA1039760|TRIAE_CS42_4BL_TGACv1_320452_AA1039760.1|TRIAE_CS42_4BL_TGACv1_320452_AA1039760|TRIAE_CS42_4BL_TGACv1_320452_AA1039760.3|TRIAE_CS42_4BL_TGACv1_320452_AA1039760|TRIAE_CS42_4BL_TGACv1_320452_AA1039760.2|TRIAE_CS42_4BL_TGACv1_320452_AA1039760|TRIAE_CS42_4BL_TGACv1_320452_AA1039760.4
nucleus	Gene Ontology	GO:0005634	0.0479945310091	TRIAE_CS42_4BL_TGACv1_320452_AA1039760|TRIAE_CS42_4BL_TGACv1_320452_AA1039760.1|TRIAE_CS42_4BL_TGACv1_320452_AA1039760|TRIAE_CS42_4BL_TGACv1_320452_AA1039760.3|TRIAE_CS42_4BL_TGACv1_320452_AA1039760|TRIAE_CS42_4BL_TGACv1_320452_AA1039760.2|TRIAE_CS42_4BL_TGACv1_320452_AA1039760|TRIAE_CS42_4BL_TGACv1_320452_AA1039760.4
primary metabolic process	Gene Ontology	GO:0044238	0.0510125390673	TRIAE_CS42_3AL_TGACv1_193613_AA0615060|TRIAE_CS42_3AL_TGACv1_193613_AA0615060.2|TRIAE_CS42_3AL_TGACv1_193613_AA0615060|TRIAE_CS42_3AL_TGACv1_193613_AA0615060.1|TRIAE_CS42_7DL_TGACv1_605904_AA2008440|TRIAE_CS42_7DL_TGACv1_605904_AA2008440.1|TRIAE_CS42_4BL_TGACv1_320452_AA1039760|TRIAE_CS42_4BL_TGACv1_320452_AA1039760.1|TRIAE_CS42_4BL_TGACv1_320452_AA1039760|TRIAE_CS42_4BL_TGACv1_320452_AA1039760.3…
cellular nitrogen compound metabolic process	Gene Ontology	GO:0034641	0.0578205086805	TRIAE_CS42_4BL_TGACv1_320452_AA1039760|TRIAE_CS42_4BL_TGACv1_320452_AA1039760.1|TRIAE_CS42_4BL_TGACv1_320452_AA1039760|TRIAE_CS42_4BL_TGACv1_320452_AA1039760.3|TRIAE_CS42_4BL_TGACv1_320452_AA1039760|TRIAE_CS42_4BL_TGACv1_320452_AA1039760.2|TRIAE_CS42_4BL_TGACv1_320452_AA1039760|TRIAE_CS42_4BL_TGACv1_320452_AA1039760.4
catalytic activity	Gene Ontology	GO:0003824	0.0583327622762	TRIAE_CS42_3AL_TGACv1_193613_AA0615060|TRIAE_CS42_3AL_TGACv1_193613_AA0615060.2|TRIAE_CS42_3AL_TGACv1_193613_AA0615060|TRIAE_CS42_3AL_TGACv1_193613_AA0615060.1|TRIAE_CS42_3DS_TGACv1_272451_AA0920870|TRIAE_CS42_3DS_TGACv1_272451_AA0920870.3|TRIAE_CS42_3DS_TGACv1_272451_AA0920870|TRIAE_CS42_3DS_TGACv1_272451_AA0920870.2|TRIAE_CS42_3DS_TGACv1_272451_AA0920870|TRIAE_CS42_3DS_TGACv1_272451_AA0920870.1…
hydrolase activity	Gene Ontology	GO:0016787	0.0589085240146	TRIAE_CS42_3AL_TGACv1_193613_AA0615060|TRIAE_CS42_3AL_TGACv1_193613_AA0615060.2|TRIAE_CS42_3AL_TGACv1_193613_AA0615060|TRIAE_CS42_3AL_TGACv1_193613_AA0615060.1|TRIAE_CS42_7DL_TGACv1_605904_AA2008440|TRIAE_CS42_7DL_TGACv1_605904_AA2008440.1
organic substance metabolic process	Gene Ontology	GO:0071704	0.0607219588498	TRIAE_CS42_3AL_TGACv1_193613_AA0615060|TRIAE_CS42_3AL_TGACv1_193613_AA0615060.2|TRIAE_CS42_3AL_TGACv1_193613_AA0615060|TRIAE_CS42_3AL_TGACv1_193613_AA0615060.1|TRIAE_CS42_7DL_TGACv1_605904_AA2008440|TRIAE_CS42_7DL_TGACv1_605904_AA2008440.1|TRIAE_CS42_4BL_TGACv1_320452_AA1039760|TRIAE_CS42_4BL_TGACv1_320452_AA1039760.1|TRIAE_CS42_4BL_TGACv1_320452_AA1039760|TRIAE_CS42_4BL_TGACv1_320452_AA1039760.3…
cellular biosynthetic process	Gene Ontology	GO:0044249	0.0712441357808	TRIAE_CS42_4BL_TGACv1_320452_AA1039760|TRIAE_CS42_4BL_TGACv1_320452_AA1039760.1|TRIAE_CS42_4BL_TGACv1_320452_AA1039760|TRIAE_CS42_4BL_TGACv1_320452_AA1039760.3|TRIAE_CS42_4BL_TGACv1_320452_AA1039760|TRIAE_CS42_4BL_TGACv1_320452_AA1039760.2|TRIAE_CS42_4BL_TGACv1_320452_AA1039760|TRIAE_CS42_4BL_TGACv1_320452_AA1039760.4
organic substance biosynthetic process	Gene Ontology	GO:1901576	0.071702715803	TRIAE_CS42_4BL_TGACv1_320452_AA1039760|TRIAE_CS42_4BL_TGACv1_320452_AA1039760.1|TRIAE_CS42_4BL_TGACv1_320452_AA1039760|TRIAE_CS42_4BL_TGACv1_320452_AA1039760.3|TRIAE_CS42_4BL_TGACv1_320452_AA1039760|TRIAE_CS42_4BL_TGACv1_320452_AA1039760.2|TRIAE_CS42_4BL_TGACv1_320452_AA1039760|TRIAE_CS42_4BL_TGACv1_320452_AA1039760.4
nitrogen compound metabolic process	Gene Ontology	GO:0006807	0.0762651480581	TRIAE_CS42_4BL_TGACv1_320452_AA1039760|TRIAE_CS42_4BL_TGACv1_320452_AA1039760.1|TRIAE_CS42_4BL_TGACv1_320452_AA1039760|TRIAE_CS42_4BL_TGACv1_320452_AA1039760.3|TRIAE_CS42_4BL_TGACv1_320452_AA1039760|TRIAE_CS42_4BL_TGACv1_320452_AA1039760.2|TRIAE_CS42_4BL_TGACv1_320452_AA1039760|TRIAE_CS42_4BL_TGACv1_320452_AA1039760.4
serine-type endopeptidase inhibitor activity	Gene Ontology	GO:0004867	0.125771765075	TRIAE_CS42_1DL_TGACv1_064128_AA0232730|TRIAE_CS42_1DL_TGACv1_064128_AA0232730.1
endopeptidase regulator activity	Gene Ontology	GO:0061135	0.151246911512	TRIAE_CS42_1DL_TGACv1_064128_AA0232730|TRIAE_CS42_1DL_TGACv1_064128_AA0232730.1
peptidase inhibitor activity	Gene Ontology	GO:0030414	0.151246911512	TRIAE_CS42_1DL_TGACv1_064128_AA0232730|TRIAE_CS42_1DL_TGACv1_064128_AA0232730.1
peptidase regulator activity	Gene Ontology	GO:0061134	0.151246911512	TRIAE_CS42_1DL_TGACv1_064128_AA0232730|TRIAE_CS42_1DL_TGACv1_064128_AA0232730.1
endopeptidase inhibitor activity	Gene Ontology	GO:0004866	0.151246911512	TRIAE_CS42_1DL_TGACv1_064128_AA0232730|TRIAE_CS42_1DL_TGACv1_064128_AA0232730.1
enzyme inhibitor activity	Gene Ontology	GO:0004857	0.164985372331	TRIAE_CS42_1DL_TGACv1_064128_AA0232730|TRIAE_CS42_1DL_TGACv1_064128_AA0232730.1
transferase activity	Gene Ontology	GO:0016740	0.17345541118	TRIAE_CS42_3DS_TGACv1_272451_AA0920870|TRIAE_CS42_3DS_TGACv1_272451_AA0920870.3|TRIAE_CS42_3DS_TGACv1_272451_AA0920870|TRIAE_CS42_3DS_TGACv1_272451_AA0920870.2|TRIAE_CS42_3DS_TGACv1_272451_AA0920870|TRIAE_CS42_3DS_TGACv1_272451_AA0920870.1
enzyme regulator activity	Gene Ontology	GO:0030234	0.17345541118	TRIAE_CS42_1DL_TGACv1_064128_AA0232730|TRIAE_CS42_1DL_TGACv1_064128_AA0232730.1
molecular function regulator	Gene Ontology	GO:0098772	0.17345541118	TRIAE_CS42_1DL_TGACv1_064128_AA0232730|TRIAE_CS42_1DL_TGACv1_064128_AA0232730.1
cellular macromolecule metabolic process	Gene Ontology	GO:0044260	0.190518520179	TRIAE_CS42_4BL_TGACv1_320452_AA1039760|TRIAE_CS42_4BL_TGACv1_320452_AA1039760.1|TRIAE_CS42_4BL_TGACv1_320452_AA1039760|TRIAE_CS42_4BL_TGACv1_320452_AA1039760.3|TRIAE_CS42_4BL_TGACv1_320452_AA1039760|TRIAE_CS42_4BL_TGACv1_320452_AA1039760.2|TRIAE_CS42_4BL_TGACv1_320452_AA1039760|TRIAE_CS42_4BL_TGACv1_320452_AA1039760.4
monooxygenase activity	Gene Ontology	GO:0004497	0.251039934018	TRIAE_CS42_4DL_TGACv1_345346_AA1152750|TRIAE_CS42_4DL_TGACv1_345346_AA1152750.1
protein metabolic process	Gene Ontology	GO:0019538	0.294066884748	TRIAE_CS42_3AL_TGACv1_193613_AA0615060|TRIAE_CS42_3AL_TGACv1_193613_AA0615060.2|TRIAE_CS42_3AL_TGACv1_193613_AA0615060|TRIAE_CS42_3AL_TGACv1_193613_AA0615060.1|TRIAE_CS42_7DL_TGACv1_605904_AA2008440|TRIAE_CS42_7DL_TGACv1_605904_AA2008440.1
cellular process	Gene Ontology	GO:0009987	0.294066884748	TRIAE_CS42_6AL_TGACv1_472111_AA1517860|TRIAE_CS42_6AL_TGACv1_472111_AA1517860.1|TRIAE_CS42_4BL_TGACv1_320452_AA1039760|TRIAE_CS42_4BL_TGACv1_320452_AA1039760.1|TRIAE_CS42_4BL_TGACv1_320452_AA1039760|TRIAE_CS42_4BL_TGACv1_320452_AA1039760.3|TRIAE_CS42_4BL_TGACv1_320452_AA1039760|TRIAE_CS42_4BL_TGACv1_320452_AA1039760.2|TRIAE_CS42_4DL_TGACv1_345346_AA1152750|TRIAE_CS42_4DL_TGACv1_345346_AA1152750.1…
cellular metabolic process	Gene Ontology	GO:0044237	0.319815732945	TRIAE_CS42_4BL_TGACv1_320452_AA1039760|TRIAE_CS42_4BL_TGACv1_320452_AA1039760.1|TRIAE_CS42_4BL_TGACv1_320452_AA1039760|TRIAE_CS42_4BL_TGACv1_320452_AA1039760.3|TRIAE_CS42_4BL_TGACv1_320452_AA1039760|TRIAE_CS42_4BL_TGACv1_320452_AA1039760.2|TRIAE_CS42_4DL_TGACv1_345346_AA1152750|TRIAE_CS42_4DL_TGACv1_345346_AA1152750.1|TRIAE_CS42_4BL_TGACv1_320452_AA1039760|TRIAE_CS42_4BL_TGACv1_320452_AA1039760.4
calmodulin binding	Gene Ontology	GO:0005516	0.386259748702	TRIAE_CS42_6AL_TGACv1_472111_AA1517860|TRIAE_CS42_6AL_TGACv1_472111_AA1517860.1
cellular response to auxin stimulus	Gene Ontology	GO:0071365	0.386259748702	TRIAE_CS42_6AL_TGACv1_472111_AA1517860|TRIAE_CS42_6AL_TGACv1_472111_AA1517860.1
auxin-activated signaling pathway	Gene Ontology	GO:0009734	0.386259748702	TRIAE_CS42_6AL_TGACv1_472111_AA1517860|TRIAE_CS42_6AL_TGACv1_472111_AA1517860.1
cellular response to chemical stimulus	Gene Ontology	GO:0070887	0.395508122389	TRIAE_CS42_6AL_TGACv1_472111_AA1517860|TRIAE_CS42_6AL_TGACv1_472111_AA1517860.1
cellular response to endogenous stimulus	Gene Ontology	GO:0071495	0.395508122389	TRIAE_CS42_6AL_TGACv1_472111_AA1517860|TRIAE_CS42_6AL_TGACv1_472111_AA1517860.1
cellular response to organic substance	Gene Ontology	GO:0071310	0.395508122389	TRIAE_CS42_6AL_TGACv1_472111_AA1517860|TRIAE_CS42_6AL_TGACv1_472111_AA1517860.1
cellular response to hormone stimulus	Gene Ontology	GO:0032870	0.395508122389	TRIAE_CS42_6AL_TGACv1_472111_AA1517860|TRIAE_CS42_6AL_TGACv1_472111_AA1517860.1
hormone-mediated signaling pathway	Gene Ontology	GO:0009755	0.395508122389	TRIAE_CS42_6AL_TGACv1_472111_AA1517860|TRIAE_CS42_6AL_TGACv1_472111_AA1517860.1
protein binding	Gene Ontology	GO:0005515	0.443945176609	TRIAE_CS42_6AL_TGACv1_472111_AA1517860|TRIAE_CS42_6AL_TGACv1_472111_AA1517860.1
response to auxin	Gene Ontology	GO:0009733	0.463309041943	TRIAE_CS42_6AL_TGACv1_472111_AA1517860|TRIAE_CS42_6AL_TGACv1_472111_AA1517860.1
cell communication	Gene Ontology	GO:0007154	0.463309041943	TRIAE_CS42_6AL_TGACv1_472111_AA1517860|TRIAE_CS42_6AL_TGACv1_472111_AA1517860.1
signal transduction	Gene Ontology	GO:0007165	0.463309041943	TRIAE_CS42_6AL_TGACv1_472111_AA1517860|TRIAE_CS42_6AL_TGACv1_472111_AA1517860.1
single organism signaling	Gene Ontology	GO:0044700	0.463309041943	TRIAE_CS42_6AL_TGACv1_472111_AA1517860|TRIAE_CS42_6AL_TGACv1_472111_AA1517860.1
signaling	Gene Ontology	GO:0023052	0.463309041943	TRIAE_CS42_6AL_TGACv1_472111_AA1517860|TRIAE_CS42_6AL_TGACv1_472111_AA1517860.1
cellular response to stimulus	Gene Ontology	GO:0051716	0.493790774762	TRIAE_CS42_6AL_TGACv1_472111_AA1517860|TRIAE_CS42_6AL_TGACv1_472111_AA1517860.1
response to hormone	Gene Ontology	GO:0009725	0.493790774762	TRIAE_CS42_6AL_TGACv1_472111_AA1517860|TRIAE_CS42_6AL_TGACv1_472111_AA1517860.1
response to endogenous stimulus	Gene Ontology	GO:0009719	0.493790774762	TRIAE_CS42_6AL_TGACv1_472111_AA1517860|TRIAE_CS42_6AL_TGACv1_472111_AA1517860.1
response to organic substance	Gene Ontology	GO:0010033	0.493790774762	TRIAE_CS42_6AL_TGACv1_472111_AA1517860|TRIAE_CS42_6AL_TGACv1_472111_AA1517860.1
response to chemical	Gene Ontology	GO:0042221	0.50600892691	TRIAE_CS42_6AL_TGACv1_472111_AA1517860|TRIAE_CS42_6AL_TGACv1_472111_AA1517860.1
electron transport chain	Gene Ontology	GO:0022900	0.554526588969	TRIAE_CS42_4DL_TGACv1_345346_AA1152750|TRIAE_CS42_4DL_TGACv1_345346_AA1152750.1
DNA binding	Gene Ontology	GO:0003677	0.56828213538	TRIAE_CS42_3AL_TGACv1_194354_AA0631550|TRIAE_CS42_3AL_TGACv1_194354_AA0631550.1
oxidation-reduction process	Gene Ontology	GO:0055114	0.569260713346	TRIAE_CS42_4DL_TGACv1_345346_AA1152750|TRIAE_CS42_4DL_TGACv1_345346_AA1152750.1
generation of precursor metabolites and energy	Gene Ontology	GO:0006091	0.587816719366	TRIAE_CS42_4DL_TGACv1_345346_AA1152750|TRIAE_CS42_4DL_TGACv1_345346_AA1152750.1
oxidoreductase activity	Gene Ontology	GO:0016491	0.599641824283	TRIAE_CS42_4DL_TGACv1_345346_AA1152750|TRIAE_CS42_4DL_TGACv1_345346_AA1152750.1
nucleic acid binding	Gene Ontology	GO:0003676	0.657515879033	TRIAE_CS42_3AL_TGACv1_194354_AA0631550|TRIAE_CS42_3AL_TGACv1_194354_AA0631550.1
response to stimulus	Gene Ontology	GO:0050896	0.6664169184	TRIAE_CS42_6AL_TGACv1_472111_AA1517860|TRIAE_CS42_6AL_TGACv1_472111_AA1517860.1
single-organism cellular process	Gene Ontology	GO:0044763	0.733447182524	TRIAE_CS42_4DL_TGACv1_345346_AA1152750|TRIAE_CS42_4DL_TGACv1_345346_AA1152750.1|TRIAE_CS42_6AL_TGACv1_472111_AA1517860|TRIAE_CS42_6AL_TGACv1_472111_AA1517860.1
binding	Gene Ontology	GO:0005488	0.824737985042	TRIAE_CS42_3AL_TGACv1_194354_AA0631550|TRIAE_CS42_3AL_TGACv1_194354_AA0631550.1|TRIAE_CS42_6AL_TGACv1_472111_AA1517860|TRIAE_CS42_6AL_TGACv1_472111_AA1517860.1
single-organism process	Gene Ontology	GO:0044699	0.824737985042	TRIAE_CS42_4DL_TGACv1_345346_AA1152750|TRIAE_CS42_4DL_TGACv1_345346_AA1152750.1|TRIAE_CS42_6AL_TGACv1_472111_AA1517860|TRIAE_CS42_6AL_TGACv1_472111_AA1517860.1
intracellular vesicle	Gene Ontology	GO:0097708	0.83330082825	TRIAE_CS42_2DL_TGACv1_159888_AA0543900|TRIAE_CS42_2DL_TGACv1_159888_AA0543900.1|TRIAE_CS42_3AL_TGACv1_193613_AA0615060|TRIAE_CS42_3AL_TGACv1_193613_AA0615060.2|TRIAE_CS42_3AL_TGACv1_193613_AA0615060|TRIAE_CS42_3AL_TGACv1_193613_AA0615060.1|TRIAE_CS42_3AS_TGACv1_210974_AA0682350|TRIAE_CS42_3AS_TGACv1_210974_AA0682350.1|TRIAE_CS42_1BL_TGACv1_031049_AA0106710|TRIAE_CS42_1BL_TGACv1_031049_AA0106710.1…
cytoplasmic vesicle	Gene Ontology	GO:0031410	0.83330082825	TRIAE_CS42_2DL_TGACv1_159888_AA0543900|TRIAE_CS42_2DL_TGACv1_159888_AA0543900.1|TRIAE_CS42_3AL_TGACv1_193613_AA0615060|TRIAE_CS42_3AL_TGACv1_193613_AA0615060.2|TRIAE_CS42_3AL_TGACv1_193613_AA0615060|TRIAE_CS42_3AL_TGACv1_193613_AA0615060.1|TRIAE_CS42_3AS_TGACv1_210974_AA0682350|TRIAE_CS42_3AS_TGACv1_210974_AA0682350.1|TRIAE_CS42_1BL_TGACv1_031049_AA0106710|TRIAE_CS42_1BL_TGACv1_031049_AA0106710.1…
cytoplasmic, membrane-bounded vesicle	Gene Ontology	GO:0016023	0.83330082825	TRIAE_CS42_2DL_TGACv1_159888_AA0543900|TRIAE_CS42_2DL_TGACv1_159888_AA0543900.1|TRIAE_CS42_3AL_TGACv1_193613_AA0615060|TRIAE_CS42_3AL_TGACv1_193613_AA0615060.2|TRIAE_CS42_3AL_TGACv1_193613_AA0615060|TRIAE_CS42_3AL_TGACv1_193613_AA0615060.1|TRIAE_CS42_3AS_TGACv1_210974_AA0682350|TRIAE_CS42_3AS_TGACv1_210974_AA0682350.1|TRIAE_CS42_1BL_TGACv1_031049_AA0106710|TRIAE_CS42_1BL_TGACv1_031049_AA0106710.1…
vesicle	Gene Ontology	GO:0031982	0.83330082825	TRIAE_CS42_2DL_TGACv1_159888_AA0543900|TRIAE_CS42_2DL_TGACv1_159888_AA0543900.1|TRIAE_CS42_3AL_TGACv1_193613_AA0615060|TRIAE_CS42_3AL_TGACv1_193613_AA0615060.2|TRIAE_CS42_3AL_TGACv1_193613_AA0615060|TRIAE_CS42_3AL_TGACv1_193613_AA0615060.1|TRIAE_CS42_3AS_TGACv1_210974_AA0682350|TRIAE_CS42_3AS_TGACv1_210974_AA0682350.1|TRIAE_CS42_1BL_TGACv1_031049_AA0106710|TRIAE_CS42_1BL_TGACv1_031049_AA0106710.1…
membrane-bounded vesicle	Gene Ontology	GO:0031988	0.83330082825	TRIAE_CS42_2DL_TGACv1_159888_AA0543900|TRIAE_CS42_2DL_TGACv1_159888_AA0543900.1|TRIAE_CS42_3AL_TGACv1_193613_AA0615060|TRIAE_CS42_3AL_TGACv1_193613_AA0615060.2|TRIAE_CS42_3AL_TGACv1_193613_AA0615060|TRIAE_CS42_3AL_TGACv1_193613_AA0615060.1|TRIAE_CS42_3AS_TGACv1_210974_AA0682350|TRIAE_CS42_3AS_TGACv1_210974_AA0682350.1|TRIAE_CS42_1BL_TGACv1_031049_AA0106710|TRIAE_CS42_1BL_TGACv1_031049_AA0106710.1…
single-organism metabolic process	Gene Ontology	GO:0044710	0.851952665714	TRIAE_CS42_4DL_TGACv1_345346_AA1152750|TRIAE_CS42_4DL_TGACv1_345346_AA1152750.1
organic cyclic compound binding	Gene Ontology	GO:0097159	0.909624970599	TRIAE_CS42_3AL_TGACv1_194354_AA0631550|TRIAE_CS42_3AL_TGACv1_194354_AA0631550.1
heterocyclic compound binding	Gene Ontology	GO:1901363	0.909624970599	TRIAE_CS42_3AL_TGACv1_194354_AA0631550|TRIAE_CS42_3AL_TGACv1_194354_AA0631550.1
membrane-bounded organelle	Gene Ontology	GO:0043227	0.994194204918	TRIAE_CS42_1BS_TGACv1_049593_AA0157390|TRIAE_CS42_1BS_TGACv1_049593_AA0157390.2|TRIAE_CS42_1BS_TGACv1_049593_AA0157390|TRIAE_CS42_1BS_TGACv1_049593_AA0157390.1|TRIAE_CS42_1BL_TGACv1_031049_AA0106710|TRIAE_CS42_1BL_TGACv1_031049_AA0106710.2|TRIAE_CS42_1BL_TGACv1_031049_AA0106710|TRIAE_CS42_1BL_TGACv1_031049_AA0106710.1|TRIAE_CS42_2AL_TGACv1_093194_AA0274680|TRIAE_CS42_2AL_TGACv1_093194_AA0274680.1…
intracellular membrane-bounded organelle	Gene Ontology	GO:0043231	0.994194204918	TRIAE_CS42_1BS_TGACv1_049593_AA0157390|TRIAE_CS42_1BS_TGACv1_049593_AA0157390.2|TRIAE_CS42_1BS_TGACv1_049593_AA0157390|TRIAE_CS42_1BS_TGACv1_049593_AA0157390.1|TRIAE_CS42_1BL_TGACv1_031049_AA0106710|TRIAE_CS42_1BL_TGACv1_031049_AA0106710.2|TRIAE_CS42_1BL_TGACv1_031049_AA0106710|TRIAE_CS42_1BL_TGACv1_031049_AA0106710.1|TRIAE_CS42_2AL_TGACv1_093194_AA0274680|TRIAE_CS42_2AL_TGACv1_093194_AA0274680.1…
organelle	Gene Ontology	GO:0043226	0.994194204918	TRIAE_CS42_1BS_TGACv1_049593_AA0157390|TRIAE_CS42_1BS_TGACv1_049593_AA0157390.2|TRIAE_CS42_1BS_TGACv1_049593_AA0157390|TRIAE_CS42_1BS_TGACv1_049593_AA0157390.1|TRIAE_CS42_1BL_TGACv1_031049_AA0106710|TRIAE_CS42_1BL_TGACv1_031049_AA0106710.2|TRIAE_CS42_1BL_TGACv1_031049_AA0106710|TRIAE_CS42_1BL_TGACv1_031049_AA0106710.1|TRIAE_CS42_2AL_TGACv1_093194_AA0274680|TRIAE_CS42_2AL_TGACv1_093194_AA0274680.1…
intracellular organelle	Gene Ontology	GO:0043229	0.994194204918	TRIAE_CS42_1BS_TGACv1_049593_AA0157390|TRIAE_CS42_1BS_TGACv1_049593_AA0157390.2|TRIAE_CS42_1BS_TGACv1_049593_AA0157390|TRIAE_CS42_1BS_TGACv1_049593_AA0157390.1|TRIAE_CS42_1BL_TGACv1_031049_AA0106710|TRIAE_CS42_1BL_TGACv1_031049_AA0106710.2|TRIAE_CS42_1BL_TGACv1_031049_AA0106710|TRIAE_CS42_1BL_TGACv1_031049_AA0106710.1|TRIAE_CS42_2AL_TGACv1_093194_AA0274680|TRIAE_CS42_2AL_TGACv1_093194_AA0274680.1…
intracellular part	Gene Ontology	GO:0044424	0.994194204918	TRIAE_CS42_1BS_TGACv1_049593_AA0157390|TRIAE_CS42_1BS_TGACv1_049593_AA0157390.2|TRIAE_CS42_1BS_TGACv1_049593_AA0157390|TRIAE_CS42_1BS_TGACv1_049593_AA0157390.1|TRIAE_CS42_1BL_TGACv1_031049_AA0106710|TRIAE_CS42_1BL_TGACv1_031049_AA0106710.2|TRIAE_CS42_1BL_TGACv1_031049_AA0106710|TRIAE_CS42_1BL_TGACv1_031049_AA0106710.1|TRIAE_CS42_2AL_TGACv1_093194_AA0274680|TRIAE_CS42_2AL_TGACv1_093194_AA0274680.1…
intracellular	Gene Ontology	GO:0005622	0.994194204918	TRIAE_CS42_1BS_TGACv1_049593_AA0157390|TRIAE_CS42_1BS_TGACv1_049593_AA0157390.2|TRIAE_CS42_1BS_TGACv1_049593_AA0157390|TRIAE_CS42_1BS_TGACv1_049593_AA0157390.1|TRIAE_CS42_1BL_TGACv1_031049_AA0106710|TRIAE_CS42_1BL_TGACv1_031049_AA0106710.2|TRIAE_CS42_1BL_TGACv1_031049_AA0106710|TRIAE_CS42_1BL_TGACv1_031049_AA0106710.1|TRIAE_CS42_2AL_TGACv1_093194_AA0274680|TRIAE_CS42_2AL_TGACv1_093194_AA0274680.1…
cell part	Gene Ontology	GO:0044464	0.994194204918	TRIAE_CS42_1BS_TGACv1_049593_AA0157390|TRIAE_CS42_1BS_TGACv1_049593_AA0157390.2|TRIAE_CS42_1BS_TGACv1_049593_AA0157390|TRIAE_CS42_1BS_TGACv1_049593_AA0157390.1|TRIAE_CS42_1BL_TGACv1_031049_AA0106710|TRIAE_CS42_1BL_TGACv1_031049_AA0106710.2|TRIAE_CS42_1BL_TGACv1_031049_AA0106710|TRIAE_CS42_1BL_TGACv1_031049_AA0106710.1|TRIAE_CS42_2AL_TGACv1_093194_AA0274680|TRIAE_CS42_2AL_TGACv1_093194_AA0274680.1…
cell	Gene Ontology	GO:0005623	0.994194204918	TRIAE_CS42_1BS_TGACv1_049593_AA0157390|TRIAE_CS42_1BS_TGACv1_049593_AA0157390.2|TRIAE_CS42_1BS_TGACv1_049593_AA0157390|TRIAE_CS42_1BS_TGACv1_049593_AA0157390.1|TRIAE_CS42_1BL_TGACv1_031049_AA0106710|TRIAE_CS42_1BL_TGACv1_031049_AA0106710.2|TRIAE_CS42_1BL_TGACv1_031049_AA0106710|TRIAE_CS42_1BL_TGACv1_031049_AA0106710.1|TRIAE_CS42_2AL_TGACv1_093194_AA0274680|TRIAE_CS42_2AL_TGACv1_093194_AA0274680.1…
plastid	Gene Ontology	GO:0009536	0.994194204918	TRIAE_CS42_2AL_TGACv1_093194_AA0274680|TRIAE_CS42_2AL_TGACv1_093194_AA0274680.1|TRIAE_CS42_4AS_TGACv1_306183_AA1003800|TRIAE_CS42_4AS_TGACv1_306183_AA1003800.1|TRIAE_CS42_7AS_TGACv1_571497_AA1848140|TRIAE_CS42_7AS_TGACv1_571497_AA1848140.1|TRIAE_CS42_2BL_TGACv1_130399_AA0410390|TRIAE_CS42_2BL_TGACv1_130399_AA0410390.1|TRIAE_CS42_7AS_TGACv1_571497_AA1848140|TRIAE_CS42_7AS_TGACv1_571497_AA1848140.2…
mitochondrion	Gene Ontology	GO:0005739	0.994194204918	TRIAE_CS42_1BS_TGACv1_049593_AA0157390|TRIAE_CS42_1BS_TGACv1_049593_AA0157390.2|TRIAE_CS42_1BS_TGACv1_049593_AA0157390|TRIAE_CS42_1BS_TGACv1_049593_AA0157390.1|TRIAE_CS42_4BS_TGACv1_328754_AA1093150|TRIAE_CS42_4BS_TGACv1_328754_AA1093150.1|TRIAE_CS42_6AL_TGACv1_472111_AA1517860|TRIAE_CS42_6AL_TGACv1_472111_AA1517860.1|TRIAE_CS42_3B_TGACv1_224947_AA0803460|TRIAE_CS42_3B_TGACv1_224947_AA0803460.1|T…
cytoplasmic part	Gene Ontology	GO:0044444	0.994194204918	TRIAE_CS42_1BS_TGACv1_049593_AA0157390|TRIAE_CS42_1BS_TGACv1_049593_AA0157390.2|TRIAE_CS42_1BS_TGACv1_049593_AA0157390|TRIAE_CS42_1BS_TGACv1_049593_AA0157390.1|TRIAE_CS42_1BL_TGACv1_031049_AA0106710|TRIAE_CS42_1BL_TGACv1_031049_AA0106710.2|TRIAE_CS42_1BL_TGACv1_031049_AA0106710|TRIAE_CS42_1BL_TGACv1_031049_AA0106710.1|TRIAE_CS42_2AL_TGACv1_093194_AA0274680|TRIAE_CS42_2AL_TGACv1_093194_AA0274680.1…
cytoplasm	Gene Ontology	GO:0005737	0.994194204918	TRIAE_CS42_1BS_TGACv1_049593_AA0157390|TRIAE_CS42_1BS_TGACv1_049593_AA0157390.2|TRIAE_CS42_1BS_TGACv1_049593_AA0157390|TRIAE_CS42_1BS_TGACv1_049593_AA0157390.1|TRIAE_CS42_1BL_TGACv1_031049_AA0106710|TRIAE_CS42_1BL_TGACv1_031049_AA0106710.2|TRIAE_CS42_1BL_TGACv1_031049_AA0106710|TRIAE_CS42_1BL_TGACv1_031049_AA0106710.1|TRIAE_CS42_2AL_TGACv1_093194_AA0274680|TRIAE_CS42_2AL_TGACv1_093194_AA0274680.1…
